# Supplementary material for: Cryo-EM structure of human glucose transporter GLUT4
Source: Nat Commun. 2022 May 13;13:2671. doi: 10.1038/s41467-022-30235-5 (PMC9106701; doi:10.1038/s41467-022-30235-5)
Supplement: Supplementary file 4 — Source Data [file 41467_2022_30235_MOESM4_ESM.xlsx]

## Sheet: Figure 1c
Figure 1c	SEC profiles of GLUT4 purified in the presence of 0.02% (w/v) GDN, 0.02% (w/v) DDM plus 0.002% (w/v) CHS, 0.01% (w/v) LMNG plus 0.001% (w/v) CHS, 0.1% (w/v) β-NG, and nanodiscs.
Elution volume (ml)	UV absorbance (mAU)
	GDN	Nanodisc	β-NG	LMNG/CHS	DDM/CHS
-0.00516	0
-0.00466	3.32105
-0.00417	3.32177
-0.00367	3.32134
-0.00317	3.32181
-0.00267	3.32214
-0.00217	3.32314
-0.00167	3.32387
-0.00117	3.3228
-0.00067	3.32179
-0.00017	3.31914
0.000329	3.30717
0.000828	3.3072
0.001328	3.30731
0.001827	3.30563
0.002326	3.30446
0.002826	3.30409
0.003325	3.30341
0.003824	3.30298
0.004324	3.30249
0.004823	3.30194
0.005322	3.30222
0.005822	3.30308
0.006321	3.30347
0.00682	3.30113
0.00732	3.29974
0.007819	3.29826
0.008318	3.29849
0.008818	3.29754
0.009317	3.29778
0.009816	3.29746
0.010316	3.29689
0.010815	3.29857
0.011314	3.29766
0.011814	3.297
0.012313	3.29429
0.012812	3.29341
0.013312	3.2931
0.013811	3.29097
0.014311	3.29088
0.01481	3.29116
0.015309	3.28977
0.015809	3.28857
0.016308	3.28695
0.016807	3.28386
0.017307	3.28029
0.017806	3.27958
0.018305	3.2788
0.018805	3.27949
0.019304	3.28031
0.019803	3.27892
0.020303	3.27815
0.020802	3.27561
0.021301	3.27538
0.021801	3.27449
0.0223	3.27397
0.022799	3.27576
0.023299	3.27473
0.023798	3.2747
0.024297	3.27706
0.024797	3.27819
0.025296	3.27794
0.025795	3.27766
0.026295	3.27787
0.026794	3.27868
0.027293	3.27748
0.027793	3.27861
0.028292	3.27904
0.028791	3.28031
0.029291	3.28237
0.02979	3.28577
0.030289	3.28507
0.030789	3.28406
0.031288	3.28371
0.031787	3.28309
0.032287	3.2824
0.032786	3.28269
0.033285	3.28397
0.033785	3.28446
0.034284	3.28401
0.034783	3.28423
0.035283	3.28305
0.035782	3.28188
0.036281	3.28087
0.036781	3.27979
0.03728	3.28092
0.037779	3.28157
0.038279	3.28079
0.038778	3.27922
0.039277	3.27685
0.039777	3.27554
0.040276	3.2745
0.040775	3.27325
0.041275	3.27154
0.041774	3.26947
0.042273	3.26709
0.042773	3.26488
0.043272	3.26374
0.043771	3.26257
0.044271	3.2622
0.04477	3.26198
0.045269	3.26184
0.045769	3.26239
0.046268	3.26315
0.046767	3.26356
0.047267	3.26258
0.047766	3.26106
0.048265	3.26011
0.048765	3.2592
0.049264	3.25671
0.049764	3.25319
0.050263	3.25102
0.050762	3.25037
0.051262	3.25147
0.051761	3.25282
0.05226	3.2515
0.05276	3.25049
0.053259	3.24997
0.053758	3.24916
0.054258	3.24883
0.054757	3.24866
0.055256	3.24941
0.055756	3.24929
0.056255	3.24796
0.056754	3.24723
0.057254	3.24706
0.057753	3.24629
0.058252	3.24393
0.058752	3.24055
0.059251	3.2374
0.05975	3.23614
0.06025	3.23603
0.060749	3.23534
0.061248	3.23479
0.061748	3.23455
0.062247	3.23367
0.062746	3.23214
0.063246	3.23054
0.063745	3.2286
0.064244	3.2274
0.064744	3.2285
0.065243	3.22847
0.065742	3.22668
0.066242	3.22508
0.066741	3.22417
0.06724	3.2232
0.06774	3.22123
0.068239	3.21978
0.068738	3.21872
0.069238	3.21724
0.069737	3.21599
0.070236	3.21497
0.070736	3.21386
0.071235	3.21353
0.071734	3.21296
0.072234	3.21139
0.072733	3.21045
0.073232	3.20897
0.073732	3.20814
0.074231	3.20878
0.07473	3.21005
0.07523	3.21092
0.075729	3.21101
0.076228	3.21251
0.076728	3.2151
0.077227	3.21848
0.077726	3.22456
0.078226	3.23451
0.078725	3.24633
0.079224	3.25719
0.079724	3.26845
0.080223	3.28067
0.080722	3.29349
0.081222	3.30865
0.081721	3.32392
0.08222	3.33943
0.08272	3.35611
0.083219	3.37231
0.083718	3.3886
0.084218	3.40697
0.084717	3.42865
0.085216	3.45169
0.085716	3.47513
0.086215	3.49916
0.086715	3.52303
0.087214	3.54606
0.087713	3.5718
0.088213	3.59887
0.088712	3.62349
0.089211	3.64677
0.089711	3.66964
0.09021	3.69117
0.090709	3.71087
0.091209	3.72979
0.091708	3.75008
0.092207	3.77089
0.092707	3.79074
0.093206	3.81081
0.093705	3.83026
0.094205	3.85084
0.094704	3.87438
0.095203	3.89651
0.095703	3.91913
0.096202	3.94348
0.096701	3.96975
0.097201	3.99747
0.0977	4.02735
0.098199	4.05975
0.098699	4.09543
0.099198	4.13514
0.099697	4.17927
0.100197	4.22392
0.100696	4.27239
0.101195	4.32758
0.101695	4.3886
0.102194	4.4551
0.102693	4.52885
0.103193	4.60938
0.103692	4.69629
0.104191	4.78721
0.104691	4.88419
0.10519	4.98778
0.105689	5.09837
0.106189	5.21818
0.106688	5.34333
0.107187	5.47256
0.107687	5.60982
0.108186	5.75535
0.108685	5.90432
0.109185	6.05609
0.109684	6.21138
0.110183	6.37003
0.110683	6.53264
0.111182	6.69767
0.111681	6.86248
0.112181	7.0281
0.11268	7.19809
0.113179	7.36636
0.113679	7.53212
0.114178	7.69729
0.114677	7.85863
0.115177	8.01591
0.115676	8.16688
0.116175	8.31269
0.116675	8.45743
0.117174	8.5979
0.117673	8.73304
0.118173	8.86152
0.118672	8.98216
0.119171	9.09611
0.119671	9.20346
0.12017	9.30497
0.120669	9.39923
0.121169	9.48835
0.121668	9.57158
0.122168	9.6472
0.122667	9.71532
0.123166	9.77794
0.123666	9.83511
0.124165	9.88465
0.124664	9.92829
0.125164	9.96817
0.125663	10.0053
0.126162	10.0371
0.126662	10.0627
0.127161	10.0842
0.12766	10.1023
0.12816	10.117
0.128659	10.1306
0.129158	10.1415
0.129658	10.15
0.130157	10.1576
0.130656	10.1641
0.131156	10.1672
0.131655	10.1697
0.132154	10.1723
0.132654	10.1732
0.133153	10.1744
0.133652	10.1756
0.134152	10.178
0.134651	10.1808
0.13515	10.186
0.13565	10.1921
0.136149	10.1989
0.136648	10.2081
0.137148	10.2192
0.137647	10.2313
0.138146	10.2442
0.138646	10.2589
0.139145	10.279
0.139644	10.3031
0.140144	10.3295
0.140643	10.3602
0.141142	10.3939
0.141642	10.4307
0.142141	10.4722
0.14264	10.5159
0.14314	10.5658
0.143639	10.6184
0.144138	10.6744
0.144638	10.7345
0.145137	10.797
0.145636	10.8647
0.146136	10.9335
0.146635	11.0066
0.147134	11.0816
0.147634	11.1586
0.148133	11.237
0.148632	11.3193
0.149132	11.4049
0.149631	11.4903
0.15013	11.5768
0.15063	11.6642
0.151129	11.7548
0.151628	11.8475
0.152128	11.9398
0.152627	12.0334
0.153126	12.1256
0.153626	12.218
0.154125	12.3084
0.154624	12.3948
0.155124	12.4798
0.155623	12.5615
0.156122	12.6424
0.156622	12.724
0.157121	12.8033
0.157621	12.883
0.15812	12.959
0.158619	13.0334
0.159119	13.1043
0.159618	13.1737
0.160117	13.2416
0.160617	13.3046
0.161116	13.3622
0.161615	13.4169
0.162115	13.4704
0.162614	13.5209
0.163113	13.5684
0.163613	13.6112
0.164112	13.6511
0.164611	13.6889
0.165111	13.7231
0.16561	13.7548
0.166109	13.7853
0.166609	13.812
0.167108	13.8369
0.167607	13.8594
0.168107	13.8798
0.168606	13.8986
0.169105	13.9159
0.169605	13.9303
0.170104	13.9418
0.170603	13.9505
0.171103	13.9562
0.171602	13.9598
0.172101	13.9609
0.172601	13.9596
0.1731	13.9581
0.173599	13.9562
0.174099	13.9538
0.174598	13.9511
0.175097	13.9464
0.175597	13.9402
0.176096	13.9335
0.176595	13.926
0.177095	13.9175
0.177594	13.9098
0.178093	13.9025
0.178593	13.8934
0.179092	13.8858
0.179591	13.8794
0.180091	13.8732
0.18059	13.8664
0.181089	13.8573
0.181589	13.8451
0.182088	13.8321
0.182587	13.818
0.183087	13.8047
0.183586	13.7927
0.184085	13.7802
0.184585	13.7677
0.185084	13.7555
0.185583	13.7433
0.186083	13.731
0.186582	13.7165
0.187081	13.7004
0.187581	13.6848
0.18808	13.6687
0.188579	13.6518
0.189079	13.6349
0.189578	13.6176
0.190077	13.5987
0.190577	13.5792
0.191076	13.5616
0.191575	13.543
0.192075	13.5211
0.192574	13.495
0.193074	13.47
0.193573	13.4453
0.194072	13.4195
0.194572	13.3934
0.195071	13.3655
0.19557	13.3371
0.19607	13.3043
0.196569	13.2738
0.197068	13.2441
0.197568	13.209
0.198067	13.1778
0.198566	13.1426
0.199066	13.1077
0.199565	13.0725
0.200064	13.0377
0.200564	13.001
0.201063	12.965
0.201562	12.925
0.202062	12.8854
0.202561	12.8459
0.20306	12.8073
0.20356	12.7648
0.204059	12.7243
0.204558	12.6832
0.205058	12.6413
0.205557	12.5979
0.206056	12.5562
0.206556	12.5157
0.207055	12.4754
0.207554	12.4345
0.208054	12.3951
0.208553	12.3541
0.209052	12.3116
0.209552	12.2675
0.210051	12.2257
0.21055	12.1805
0.21105	12.1352
0.211549	12.09
0.212048	12.0432
0.212548	11.998
0.213047	11.9541
0.213546	11.9078
0.214046	11.8656
0.214545	11.8208
0.215044	11.7744
0.215544	11.7303
0.216043	11.6858
0.216542	11.6389
0.217042	11.5915
0.217541	11.5451
0.21804	11.4992
0.21854	11.4524
0.219039	11.4058
0.219538	11.3581
0.220038	11.3093
0.220537	11.2619
0.221036	11.2159
0.221536	11.171
0.222035	11.1261
0.222534	11.0808
0.223034	11.0374
0.223533	10.9938
0.224032	10.9517
0.224532	10.9103
0.225031	10.865
0.22553	10.8215
0.22603	10.7798
0.226529	10.7358
0.227028	10.6934
0.227528	10.6504
0.228027	10.606
0.228527	10.5623
0.229026	10.5208
0.229525	10.4791
0.230025	10.4383
0.230524	10.3948
0.231023	10.3528
0.231523	10.3105
0.232022	10.2689
0.232521	10.229
0.233021	10.1872
0.23352	10.1455
0.234019	10.1046
0.234519	10.0634
0.235018	10.0224
0.235517	9.98217
0.236017	9.94192
0.236516	9.9016
0.237015	9.86145
0.237515	9.82275
0.238014	9.78331
0.238513	9.74524
0.239013	9.70873
0.239512	9.67127
0.240011	9.63349
0.240511	9.5959
0.24101	9.55725
0.241509	9.51752
0.242009	9.47973
0.242508	9.44196
0.243007	9.40589
0.243507	9.36977
0.244006	9.33634
0.244505	9.30386
0.245005	9.26962
0.245504	9.23582
0.246003	9.20317
0.246503	9.16741
0.247002	9.1329
0.247501	9.10082
0.248001	9.06512
0.2485	9.03131
0.248999	9.00012
0.249499	8.96774
0.249998	8.93562
0.250497	8.902
0.250997	8.86947
0.251496	8.83401
0.251995	8.79856
0.252495	8.76714
0.252994	8.73496
0.253493	8.70306
0.253993	8.67275
0.254492	8.63973
0.254991	8.60821
0.255491	8.57808
0.25599	8.54976
0.256489	8.52019
0.256989	8.48912
0.257488	8.46015
0.257987	8.42927
0.258487	8.39799
0.258986	8.36693
0.259485	8.33623
0.259985	8.30604
0.260484	8.27755
0.260983	8.24778
0.261483	8.21739
0.261982	8.1884
0.262481	8.16094
0.262981	8.13222
0.26348	8.10357
0.263979	8.07665
0.264479	8.04922
0.264978	8.0207
0.265478	7.99226
0.265977	7.96481
0.266476	7.93704
0.266976	7.91205
0.267475	7.8838
0.267974	7.85441
0.268474	7.82655
0.268973	7.79833
0.269472	7.77053
0.269972	7.74438
0.270471	7.71827
0.27097	7.69173
0.27147	7.6672
0.271969	7.6413
0.272468	7.61426
0.272968	7.58687
0.273467	7.56154
0.273966	7.53536
0.274466	7.50705
0.274965	7.48006
0.275464	7.45393
0.275964	7.42798
0.276463	7.40254
0.276962	7.37761
0.277462	7.35355
0.277961	7.33084
0.27846	7.30802
0.27896	7.28809
0.279459	7.26595
0.279958	7.24543
0.280458	7.22334
0.280957	7.20232
0.281456	7.18264
0.281956	7.16216
0.282455	7.1406
0.282954	7.11754
0.283454	7.0937
0.283953	7.07111
0.284452	7.04936
0.284952	7.02928
0.285451	7.00952
0.28595	6.98869
0.28645	6.96837
0.286949	6.94842
0.287448	6.9287
0.287948	6.9098
0.288447	6.88991
0.288946	6.87014
0.289446	6.84945
0.289945	6.82962
0.290444	6.80913
0.290944	6.78911
0.291443	6.76813
0.291942	6.74574
0.292442	6.72354
0.292941	6.70515
0.29344	6.68497
0.29394	6.66401
0.294439	6.64332
0.294938	6.62397
0.295438	6.6079
0.295937	6.59199
0.296436	6.57427
0.296936	6.55616
0.297435	6.53929
0.297934	6.52332
0.298434	6.50779
0.298933	6.49232
0.299432	6.47569
0.299932	6.45871
0.300431	6.44166
0.300931	6.42367
0.30143	6.40635
0.301929	6.39041
0.302429	6.3743
0.302928	6.3588
0.303427	6.34293
0.303927	6.32751
0.304426	6.314
0.304925	6.30056
0.305425	6.28555
0.305924	6.26974
0.306423	6.2535
0.306923	6.23927
0.307422	6.22608
0.307921	6.20917
0.308421	6.19294
0.30892	6.1791
0.309419	6.16648
0.309919	6.15392
0.310418	6.13982
0.310917	6.12528
0.311417	6.10919
0.311916	6.09592
0.312415	6.08308
0.312915	6.06977
0.313414	6.05885
0.313913	6.04732
0.314413	6.03609
0.314912	6.02359
0.315411	6.01258
0.315911	5.99998
0.31641	5.98493
0.316909	5.97247
0.317409	5.96255
0.317908	5.95075
0.318407	5.93766
0.318907	5.92488
0.319406	5.91164
0.319905	5.89724
0.320405	5.88404
0.320904	5.87176
0.321403	5.85641
0.321903	5.84253
0.322402	5.82789
0.322901	5.8159
0.323401	5.80082
0.3239	5.78941
0.324399	5.77691
0.324899	5.76205
0.325398	5.74811
0.325897	5.7344
0.326397	5.72023
0.326896	5.70641
0.327395	5.69299
0.327895	5.67977
0.328394	5.66773
0.328893	5.65489
0.329393	5.63911
0.329892	5.62397
0.330391	5.60911
0.330891	5.59709
0.33139	5.58718
0.331889	5.57724
0.332389	5.56717
0.332888	5.55546
0.333387	5.54344
0.333887	5.53212
0.334386	5.52103
0.334885	5.51163
0.335385	5.49924
0.335884	5.4915
0.336383	5.47999
0.336883	5.4685
0.337382	5.45866
0.337882	5.44909
0.338381	5.43821
0.33888	5.42692
0.33938	5.41456
0.339879	5.40495
0.340378	5.394
0.340878	5.38197
0.341377	5.37209
0.341876	5.36206
0.342376	5.35059
0.342875	5.34058
0.343374	5.33082
0.343874	5.31933
0.344373	5.30944
0.344872	5.29907
0.345372	5.29071
0.345871	5.28089
0.34637	5.27348
0.34687	5.26259
0.347369	5.25289
0.347868	5.24314
0.348368	5.23093
0.348867	5.22125
0.349366	5.21199
0.349866	5.20413
0.350365	5.19469
0.350864	5.18551
0.351364	5.17919
0.351863	5.17304
0.352362	5.16475
0.352862	5.1538
0.353361	5.14414
0.35386	5.13574
0.35436	5.12802
0.354859	5.12109
0.355358	5.11236
0.355858	5.10399
0.356357	5.09715
0.356856	5.08801
0.357356	5.07796
0.357855	5.06889
0.358354	5.06201
0.358854	5.05336
0.359353	5.04536
0.359852	5.0362
0.360352	5.02674
0.360851	5.01799
0.36135	5.00968
0.36185	5.00162
0.362349	4.99257
0.362848	4.98427
0.363348	4.97677
0.363847	4.96901
0.364346	4.96076
0.364846	4.95223
0.365345	4.9456
0.365844	4.93946
0.366344	4.93172
0.366843	4.92453
0.367342	4.91591
0.367842	4.90921
0.368341	4.90002
0.36884	4.88959
0.36934	4.88068
0.369839	4.87384
0.370338	4.86663
0.370838	4.8587
0.371337	4.85122
0.371836	4.84546
0.372336	4.84035
0.372835	4.83467
0.373334	4.82914
0.373834	4.82286
0.374333	4.8146
0.374833	4.80883
0.375332	4.80401
0.375831	4.79882
0.376331	4.79139
0.37683	4.78459
0.377329	4.77892
0.377829	4.77261
0.378328	4.76487
0.378827	4.75708
0.379327	4.75025
0.379826	4.74308
0.380325	4.73592
0.380825	4.7311
0.381324	4.72501
0.381823	4.71969
0.382323	4.71383
0.382822	4.70941
0.383321	4.70285
0.383821	4.6965
0.38432	4.69114
0.384819	4.68534
0.385319	4.67977
0.385818	4.67324
0.386317	4.66679
0.386817	4.66145
0.387316	4.65308
0.387815	4.64395
0.388315	4.63761
0.388814	4.63107
0.389313	4.62554
0.389813	4.61908
0.390312	4.61302
0.390811	4.60727
0.391311	4.6027
0.39181	4.595
0.392309	4.59005
0.392809	4.58516
0.393308	4.57947
0.393807	4.57499
0.394307	4.57013
0.394806	4.56401
0.395305	4.55727
0.395805	4.55152
0.396304	4.54555
0.396803	4.53807
0.397303	4.53051
0.397802	4.52377
0.398301	4.51786
0.398801	4.51114
0.3993	4.50558
0.399799	4.50068
0.400299	4.49551
0.400798	4.48818
0.401297	4.48166
0.401797	4.47318
0.402296	4.46637
0.402795	4.45979
0.403295	4.45302
0.403794	4.44759
0.404293	4.44304
0.404793	4.43718
0.405292	4.4322
0.405791	4.42761
0.406291	4.42313
0.40679	4.41943
0.40729	4.41604
0.407789	4.41193
0.408288	4.40777
0.408788	4.40425
0.409287	4.39962
0.409786	4.39476
0.410286	4.3919
0.410785	4.39013
0.411284	4.38748
0.411784	4.38328
0.412283	4.37968
0.412782	4.37578
0.413282	4.37084
0.413781	4.36671
0.41428	4.36324
0.41478	4.36068
0.415279	4.35766
0.415778	4.35442
0.416278	4.35146
0.416777	4.34842
0.417276	4.34595
0.417776	4.34263
0.418275	4.33799
0.418774	4.33272
0.419274	4.32672
0.419773	4.32151
0.420272	4.3174
0.420772	4.31285
0.421271	4.30856
0.42177	4.30518
0.42227	4.3015
0.422769	4.29617
0.423268	4.29041
0.423768	4.28577
0.424267	4.28224
0.424766	4.27829
0.425266	4.27487
0.425765	4.2722
0.426264	4.26926
0.426764	4.26529
0.427263	4.2601
0.427762	4.25625
0.428262	4.25213
0.428761	4.24827
0.42926	4.2449
0.42976	4.24172
0.430259	4.23783
0.430758	4.23448
0.431258	4.23084
0.431757	4.227
0.432256	4.22245
0.432756	4.21872
0.433255	4.2155
0.433754	4.21097
0.434254	4.207
0.434753	4.20364
0.435252	4.20058
0.435752	4.19729
0.436251	4.193
0.43675	4.18804
0.43725	4.18386
0.437749	4.17999
0.438248	4.17593
0.438748	4.17365
0.439247	4.17188
0.439746	4.16978
0.440246	4.16746
0.440745	4.16495
0.441244	4.16075
0.441744	4.15776
0.442243	4.15459
0.442742	4.14999
0.443242	4.14496
0.443741	4.14084
0.444241	4.13678
0.44474	4.13354
0.445239	4.12962
0.445739	4.12472
0.446238	4.12184
0.446737	4.11876
0.447237	4.11571
0.447736	4.11229
0.448235	4.10833
0.448735	4.10549
0.449234	4.10402
0.449733	4.10061
0.450233	4.09732
0.450732	4.09394
0.451231	4.0867
0.451731	4.08261
0.45223	4.07736
0.452729	4.07224
0.453229	4.06825
0.453728	4.06457
0.454227	4.06022
0.454727	4.05512
0.455226	4.05447
0.455725	4.0525
0.456225	4.04881
0.456724	4.04599
0.457223	4.04286
0.457723	4.04024
0.458222	4.03808
0.458721	4.03599
0.459221	4.03345
0.45972	4.0301
0.460219	4.02647
0.460719	4.02335
0.461218	4.02008
0.461717	4.01607
0.462217	4.01223
0.462716	4.00814
0.463215	4.00616
0.463715	4.00631
0.464214	4.00642
0.464713	4.0052
0.465213	4.00474
0.465712	4.00382
0.466211	4.00371
0.466711	4.00211
0.46721	3.9998
0.467709	3.99721
0.468209	3.99485
0.468708	3.99435
0.469207	3.99425
0.469707	3.99332
0.470206	3.98992
0.470705	3.98668
0.471205	3.98485
0.471704	3.9819
0.472203	3.97851
0.472703	3.97637
0.473202	3.97423
0.473701	3.97299
0.474201	3.97223
0.4747	3.97053
0.475199	3.96794
0.475699	3.96474
0.476198	3.96152
0.476697	3.9586
0.477197	3.95627
0.477696	3.95359
0.478195	3.94972
0.478695	3.94583
0.479194	3.94426
0.479694	3.94358
0.480193	3.94242
0.480692	3.94017
0.481192	3.93734
0.481691	3.93274
0.48219	3.92842
0.48269	3.92741
0.483189	3.9271
0.483688	3.9256
0.484188	3.92432
0.484687	3.92317
0.485186	3.92109
0.485686	3.9193
0.486185	3.91674
0.486684	3.91418
0.487184	3.91268
0.487683	3.91157
0.488182	3.9103
0.488682	3.90856
0.489181	3.90653
0.48968	3.90495
0.49018	3.90325
0.490679	3.90185
0.491178	3.90045
0.491678	3.89809
0.492177	3.89619
0.492676	3.89386
0.493176	3.89103
0.493675	3.88938
0.494174	3.88954
0.494674	3.88912
0.495173	3.88507
0.495672	3.88008
0.496172	3.8753
0.496671	3.87203
0.49717	3.86951
0.49767	3.86639
0.498169	3.86296
0.498668	3.86104
0.499168	3.85916
0.499667	3.85753
0.500166	3.85558
0.500666	3.85294
0.501165	3.85106
0.501664	3.84895
0.502164	3.84485
0.502663	3.84234
0.503162	3.84028
0.503662	3.83729
0.504161	3.83361
0.50466	3.82892
0.50516	3.82473
0.505659	3.82165
0.506158	3.81858
0.506658	3.81599
0.507157	3.81364
0.507656	3.81202
0.508156	3.81152
0.508655	3.81049
0.509154	3.80771
0.509654	3.80534
0.510153	3.80358
0.510652	3.80095
0.511152	3.79779
0.511651	3.79452
0.51215	3.79149
0.51265	3.78946
0.513149	3.78787
0.513649	3.78593
0.514148	3.78241
0.514647	3.78049
0.515146	3.7789
0.515646	3.77538
0.516145	3.77396
0.516645	3.7734
0.517144	3.77302
0.517643	3.77156
0.518143	3.76982
0.518642	3.76818
0.519141	3.76635
0.519641	3.76311
0.52014	3.76179
0.520639	3.75934
0.521139	3.7551
0.521638	3.7542
0.522137	3.751
0.522637	3.74735
0.523136	3.74637
0.523635	3.74564
0.524135	3.74549
0.524634	3.74475
0.525133	3.74281
0.525633	3.74119
0.526132	3.73902
0.526631	3.73939
0.527131	3.73849
0.52763	3.73704
0.528129	3.73455
0.528629	3.73205
0.529128	3.72955
0.529627	3.72905
0.530127	3.72929
0.530626	3.7297
0.531125	3.72812
0.531625	3.72553
0.532124	3.72457
0.532623	3.72339
0.533123	3.72351
0.533622	3.72285
0.534121	3.72078
0.534621	3.72108
0.53512	3.7201
0.535619	3.7177
0.536119	3.71557
0.536618	3.71309
0.537117	3.71179
0.537617	3.71017
0.538116	3.70709
0.538615	3.70441
0.539115	3.70234
0.539614	3.70135
0.540113	3.70076
0.540613	3.70078
0.541112	3.69944
0.541611	3.69711
0.542111	3.69421
0.54261	3.69112
0.543109	3.68945
0.543609	3.68908
0.544108	3.6884
0.544607	3.68649
0.545107	3.68516
0.545606	3.68469
0.546105	3.68444
0.546605	3.68418
0.547104	3.68369
0.547603	3.68306
0.548103	3.68138
0.548602	3.68021
0.549101	3.67909
0.549601	3.67632
0.5501	3.67389
0.5506	3.67379
0.551099	3.67269
0.551598	3.67076
0.552097	3.66871
0.552597	3.667
0.553096	3.66526
0.553596	3.66337
0.554095	3.66169
0.554594	3.65929
0.555094	3.65676
0.555593	3.65236
0.556092	3.6481
0.556592	3.64591
0.557091	3.64464
0.55759	3.64347
0.55809	3.64151
0.558589	3.6388
0.559088	3.63665
0.559588	3.63458
0.560087	3.63317
0.560586	3.6323
0.561086	3.63049
0.561585	3.62705
0.562084	3.62487
0.562584	3.62302
0.563083	3.61997
0.563582	3.6177
0.564082	3.61464
0.564581	3.61162
0.56508	3.60932
0.56558	3.60628
0.566079	3.60449
0.566578	3.60303
0.567078	3.60159
0.567577	3.60055
0.568076	3.60093
0.568576	3.60093
0.569075	3.6008
0.569574	3.59786
0.570074	3.59525
0.570573	3.59288
0.571072	3.59279
0.571572	3.59066
0.572071	3.5878
0.57257	3.58492
0.57307	3.58167
0.573569	3.58138
0.574068	3.57988
0.574568	3.57948
0.575067	3.57782
0.575566	3.57777
0.576066	3.57624
0.576565	3.57311
0.577064	3.57201
0.577564	3.57158
0.578063	3.5705
0.578562	3.56948
0.579062	3.56745
0.579561	3.56573
0.58006	3.56289
0.58056	3.56076
0.581059	3.55834
0.581558	3.55582
0.582058	3.55502
0.582557	3.55443
0.583056	3.55225
0.583556	3.54981
0.584055	3.54976
0.584554	3.5491
0.585054	3.55026
0.585553	3.54875
0.586052	3.54624
0.586552	3.54467
0.587051	3.5454
0.587551	3.54449
0.58805	3.542
0.588549	3.54193
0.589049	3.54275
0.589548	3.54165
0.590047	3.53901
0.590547	3.53727
0.591046	3.53654
0.591545	3.53433
0.592045	3.53509
0.592544	3.53623
0.593043	3.53614
0.593543	3.53761
0.594042	3.5369
0.594541	3.53641
0.595041	3.53569
0.59554	3.53497
0.596039	3.5338
0.596539	3.53285
0.597038	3.53131
0.597537	3.52883
0.598037	3.52831
0.598536	3.52641
0.599035	3.52528
0.599535	3.52316
0.600034	3.522
0.600533	3.52242
0.601033	3.5198
0.601532	3.51716
0.602031	3.51512
0.602531	3.51482
0.60303	3.5139
0.603529	3.51307
0.604029	3.51119
0.604528	3.50716
0.605027	3.50392
0.605527	3.50091
0.606026	3.49784
0.606525	3.49697
0.607025	3.49494
0.607524	3.49298
0.608023	3.49172
0.608523	3.48997
0.609022	3.48767
0.609521	3.48597
0.610021	3.48485
0.61052	3.4826
0.611019	3.48084
0.611519	3.47866
0.612018	3.47709
0.612517	3.47509
0.613017	3.47226
0.613516	3.47222
0.614015	3.47151
0.614515	3.47078
0.615014	3.46898
0.615513	3.46694
0.616013	3.46565
0.616512	3.46626
0.617011	3.46759
0.617511	3.46881
0.61801	3.46798
0.618509	3.4674
0.619009	3.4662
0.619508	3.46606
0.620007	3.46394
0.620507	3.4605
0.621006	3.45835
0.621505	3.45643
0.622005	3.45655
0.622504	3.45296
0.623003	3.45356
0.623503	3.45567
0.624002	3.45643
0.624502	3.45446
0.625001	3.4516
0.6255	3.45281
0.626	3.45287
0.626499	3.45357
0.626998	3.45263
0.627498	3.4514
0.627997	3.45184
0.628496	3.45181
0.628996	3.45027
0.629495	3.44764
0.629994	3.44361
0.630494	3.44259
0.630993	3.44103
0.631492	3.43775
0.631992	3.43464
0.632491	3.43402
0.63299	3.43285
0.63349	3.43394
0.633989	3.43369
0.634488	3.43129
0.634988	3.43257
0.635487	3.43088
0.635986	3.4267
0.636486	3.42454
0.636985	3.42417
0.637484	3.42374
0.637984	3.42262
0.638483	3.42043
0.638982	3.41806
0.639482	3.41652
0.639981	3.41554
0.64048	3.41529
0.64098	3.41329
0.641479	3.41212
0.641978	3.4126
0.642478	3.41358
0.642977	3.41175
0.643476	3.4105
0.643976	3.41104
0.644475	3.40987
0.644974	3.40882
0.645474	3.40915
0.645973	3.40693
0.646472	3.40434
0.646972	3.4042
0.647471	3.40267
0.64797	3.40141
0.64847	3.40067
0.648969	3.39942
0.649468	3.39915
0.649968	3.39987
0.650467	3.39959
0.650966	3.39622
0.651466	3.39621
0.651965	3.39716
0.652464	3.39549
0.652964	3.39299
0.653463	3.39121
0.653962	3.38998
0.654462	3.38898
0.654961	3.38635
0.65546	3.38685
0.65596	3.38563
0.656459	3.38512
0.656958	3.38586
0.657458	3.3847
0.657957	3.38332
0.658457	3.38191
0.658956	3.38205
0.659455	3.38121
0.659954	3.37976
0.660454	3.37845
0.660953	3.37839
0.661453	3.37779
0.661952	3.37605
0.662451	3.37361
0.662951	3.37144
0.66345	3.37102
0.663949	3.36942
0.664449	3.36641
0.664948	3.36413
0.665447	3.36206
0.665947	3.36049
0.666446	3.35891
0.666945	3.35643
0.667445	3.35516
0.667944	3.35411
0.668443	3.35401
0.668943	3.35288
0.669442	3.35035
0.669941	3.34902
0.670441	3.34696
0.67094	3.34454
0.671439	3.34245
0.671939	3.34152
0.672438	3.33978
0.672937	3.33874
0.673437	3.33678
0.673936	3.33689
0.674435	3.33543
0.674935	3.33369
0.675434	3.33195
0.675933	3.33139
0.676433	3.33045
0.676932	3.33019
0.677431	3.3306
0.677931	3.33094
0.67843	3.33194
0.678929	3.33265
0.679429	3.33142
0.679928	3.33104
0.680427	3.33059
0.680927	3.33105
0.681426	3.33077
0.681925	3.33154
0.682425	3.33204
0.682924	3.33251
0.683423	3.33505
0.683923	3.33659
0.684422	3.3381
0.684921	3.33862
0.685421	3.3387
0.68592	3.33873
0.686419	3.33615
0.686919	3.33703
0.687418	3.3383
0.687917	3.33949
0.688417	3.33948
0.688916	3.33956
0.689415	3.33861
0.689915	3.33787
0.690414	3.3382
0.690913	3.33831
0.691413	3.33714
0.691912	3.33808
0.692411	3.33702
0.692911	3.33518
0.69341	3.33367
0.693909	3.3344
0.694409	3.33413
0.694908	3.33354
0.695408	3.33376
0.695907	3.33323
0.696406	3.33239
0.696905	3.32905
0.697405	3.32884
0.697904	3.32906
0.698404	3.32871
0.698903	3.32927
0.699402	3.32618
0.699902	3.32442
0.700401	3.32221
0.7009	3.32293
0.7014	3.32113
0.701899	3.32077
0.702398	3.32015
0.702898	3.31871
0.703397	3.31703
0.703896	3.31694
0.704396	3.31729
0.704895	3.31665
0.705394	3.31609
0.705894	3.31542
0.706393	3.31098
0.706892	3.3098
0.707392	3.30996
0.707891	3.30741
0.70839	3.30534
0.70889	3.30265
0.709389	3.30182
0.709888	3.29942
0.710388	3.29754
0.710887	3.29715
0.711386	3.29561
0.711886	3.29608
0.712385	3.29589
0.712884	3.29566
0.713384	3.2918
0.713883	3.29225
0.714382	3.29008
0.714882	3.29041
0.715381	3.28928
0.71588	3.28717
0.71638	3.28529
0.716879	3.2824
0.717378	3.28276
0.717878	3.28166
0.718377	3.28049
0.718876	3.2799
0.719376	3.27851
0.719875	3.27631
0.720374	3.2756
0.720874	3.27479
0.721373	3.27151
0.721872	3.27007
0.722372	3.26914
0.722871	3.2679
0.72337	3.26647
0.72387	3.26519
0.724369	3.26478
0.724868	3.26382
0.725368	3.26294
0.725867	3.26223
0.726366	3.26133
0.726866	3.26148
0.727365	3.26065
0.727864	3.2588
0.728364	3.25803
0.728863	3.25801
0.729362	3.25761
0.729862	3.25531
0.730361	3.2537
0.73086	3.25386
0.73136	3.25417
0.731859	3.25304
0.732359	3.2521
0.732858	3.25018
0.733357	3.24841
0.733856	3.24923
0.734356	3.24984
0.734855	3.25027
0.735355	3.24988
0.735854	3.24907
0.736353	3.24857
0.736853	3.24715
0.737352	3.24594
0.737851	3.24596
0.738351	3.24682
0.73885	3.24546
0.739349	3.24363
0.739849	3.24161
0.740348	3.23982
0.740847	3.23879
0.741347	3.23833
0.741846	3.23747
0.742345	3.23826
0.742845	3.23814
0.743344	3.23622
0.743843	3.23528
0.744343	3.23516
0.744842	3.23326
0.745341	3.2334
0.745841	3.23307
0.74634	3.23365
0.746839	3.2326
0.747339	3.23188
0.747838	3.23378
0.748337	3.23319
0.748837	3.23132
0.749336	3.22994
0.749835	3.22886
0.750335	3.2264
0.750834	3.22474
0.751333	3.22503
0.751833	3.22451
0.752332	3.22468
0.752831	3.22552
0.753331	3.22591
0.75383	3.22405
0.754329	3.22057
0.754829	3.22015
0.755328	3.22005
0.755827	3.21869
0.756327	3.21786
0.756826	3.21688
0.757325	3.21698
0.757825	3.21627
0.758324	3.21657
0.758823	3.21523
0.759323	3.21493
0.759822	3.2136
0.760321	3.2113
0.760821	3.20953
0.76132	3.21047
0.761819	3.21078
0.762319	3.20946
0.762818	3.21029
0.763317	3.20923
0.763817	3.20844
0.764316	3.20746
0.764816	3.20733
0.765315	3.20614
0.765814	3.20615
0.766313	3.20519
0.766813	3.20839
0.767312	3.20475
0.767812	3.20241
0.768311	3.20242
0.76881	3.20198
0.76931	3.20103
0.769809	3.20018
0.770308	3.19958
0.770808	3.19636
0.771307	3.1956
0.771806	3.19544
0.772306	3.19666
0.772805	3.19507
0.773304	3.19738
0.773804	3.19711
0.774303	3.19708
0.774802	3.19636
0.775302	3.19434
0.775801	3.19452
0.7763	3.19319
0.7768	3.19269
0.777299	3.19226
0.777798	3.19289
0.778298	3.19129
0.778797	3.19162
0.779296	3.19146
0.779796	3.19155
0.780295	3.19296
0.780794	3.19285
0.781294	3.19102
0.781793	3.18985
0.782292	3.18947
0.782792	3.18936
0.783291	3.19037
0.78379	3.19101
0.78429	3.18992
0.784789	3.18851
0.785288	3.18802
0.785788	3.18706
0.786287	3.18605
0.786786	3.18614
0.787286	3.18542
0.787785	3.18553
0.788284	3.18532
0.788784	3.1842
0.789283	3.1835
0.789782	3.18292
0.790282	3.18281
0.790781	3.18284
0.79128	3.1817
0.79178	3.17928
0.792279	3.17764
0.792778	3.17628
0.793278	3.17591
0.793777	3.17557
0.794276	3.17558
0.794776	3.17647
0.795275	3.17711
0.795774	3.17725
0.796274	3.17684
0.796773	3.17745
0.797272	3.17799
0.797772	3.17743
0.798271	3.17736
0.79877	3.17528
0.79927	3.17245
0.799769	3.17273
0.800268	3.17244
0.800768	3.1724
0.801267	3.17277
0.801767	3.17336
0.802266	3.17354
0.802765	3.17375
0.803264	3.17343
0.803764	3.17228
0.804263	3.17313
0.804763	3.1748
0.805262	3.17541
0.805761	3.17581
0.806261	3.17627
0.80676	3.17612
0.807259	3.17524
0.807759	3.17334
0.808258	3.17248
0.808757	3.17288
0.809257	3.17119
0.809756	3.16971
0.810255	3.16832
0.810755	3.16666
0.811254	3.16601
0.811753	3.16589
0.812253	3.16402
0.812752	3.16258
0.813251	3.16082
0.813751	3.15998
0.81425	3.15922
0.814749	3.15821
0.815249	3.15555
0.815748	3.1541
0.816247	3.1542
0.816747	3.15212
0.817246	3.14874
0.817745	3.14795
0.818245	3.14727
0.818744	3.14554
0.819243	3.14511
0.819743	3.1441
0.820242	3.14308
0.820741	3.14171
0.821241	3.1411
0.82174	3.1413
0.822239	3.14005
0.822739	3.13989
0.823238	3.13954
0.823737	3.14163
0.824237	3.14289
0.824736	3.14231
0.825235	3.14198
0.825735	3.1412
0.826234	3.14127
0.826733	3.14104
0.827233	3.13881
0.827732	3.13872
0.828231	3.13775
0.828731	3.13745
0.82923	3.13863
0.829729	3.14011
0.830229	3.13829
0.830728	3.13522
0.831227	3.13626
0.831727	3.13518
0.832226	3.13478
0.832725	3.13557
0.833225	3.13571
0.833724	3.13505
0.834223	3.13445
0.834723	3.13374
0.835222	3.13374
0.835721	3.13396
0.836221	3.13307
0.83672	3.13021
0.837219	3.12926
0.837719	3.12982
0.838218	3.13006
0.838718	3.13047
0.839217	3.12911
0.839716	3.1293
0.840216	3.13069
0.840715	3.13056
0.841214	3.13158
0.841714	3.13188
0.842213	3.13273
0.842712	3.13412
0.843212	3.13526
0.843711	3.13537
0.84421	3.13409
0.84471	3.13392
0.845209	3.13299
0.845708	3.13164
0.846208	3.12976
0.846707	3.12831
0.847206	3.12827
0.847706	3.12836
0.848205	3.12773
0.848704	3.1274
0.849204	3.12748
0.849703	3.12655
0.850202	3.12467
0.850702	3.12245
0.851201	3.12024
0.8517	3.11902
0.8522	3.11812
0.852699	3.11755
0.853198	3.11775
0.853698	3.11686
0.854197	3.11514
0.854696	3.11311
0.855196	3.11114
0.855695	3.11083
0.856194	3.11112
0.856694	3.11151
0.857193	3.11135
0.857692	3.11044
0.858192	3.11022
0.858691	3.11044
0.85919	3.1107
0.85969	3.11045
0.860189	3.10972
0.860688	3.10842
0.861188	3.10677
0.861687	3.10571
0.862186	3.10578
0.862686	3.10636
0.863185	3.10627
0.863684	3.10572
0.864184	3.10482
0.864683	3.10355
0.865182	3.1022
0.865682	3.0995
0.866181	3.09861
0.86668	3.09904
0.86718	3.09868
0.867679	3.09785
0.868178	3.0951
0.868678	3.09296
0.869177	3.0922
0.869676	3.09144
0.870176	3.09074
0.870675	3.08952
0.871174	3.08827
0.871674	3.08713
0.872173	3.08594
0.872672	3.08509
0.873172	3.08517
0.873671	3.08519
0.87417	3.08514
0.87467	3.08488
0.875169	3.08479
0.875669	3.0856
0.876168	3.0866
0.876667	3.0865
0.877167	3.0856
0.877666	3.08478
0.878165	3.08569
0.878665	3.08543
0.879164	3.0841
0.879663	3.08346
0.880163	3.08379
0.880662	3.08474
0.881161	3.08443
0.881661	3.08323
0.88216	3.08309
0.882659	3.08338
0.883159	3.08409
0.883658	3.08487
0.884157	3.08553
0.884657	3.08572
0.885156	3.08513
0.885655	3.08455
0.886155	3.08447
0.886654	3.08462
0.887153	3.08506
0.887653	3.08474
0.888152	3.08467
0.888651	3.08316
0.889151	3.08267
0.88965	3.08294
0.890149	3.08203
0.890649	3.08122
0.891148	3.07966
0.891647	3.07792
0.892147	3.07733
0.892646	3.07634
0.893145	3.07524
0.893645	3.07523
0.894144	3.07574
0.894643	3.07583
0.895143	3.0751
0.895642	3.07534
0.896141	3.07433
0.896641	3.07302
0.89714	3.07163
0.897639	3.07231
0.898139	3.07209
0.898638	3.07138
0.899137	3.07097
0.899637	3.07125
0.900136	3.07061
0.900635	3.06893
0.901135	3.06919
0.901634	3.06838
0.902133	3.06606
0.902633	3.06637
0.903132	3.06603
0.903631	3.0663
0.904131	3.06727
0.90463	3.06822
0.905129	3.06841
0.905629	3.06991
0.906128	3.07021
0.906627	3.06999
0.907127	3.06797
0.907626	3.06765
0.908125	3.06741
0.908625	3.06795
0.909124	3.0675
0.909624	3.06626
0.910123	3.06375
0.910622	3.06262
0.911121	3.06257
0.911621	3.06235
0.91212	3.06095
0.91262	3.06076
0.913119	3.0605
0.913618	3.05958
0.914118	3.05967
0.914617	3.06122
0.915116	3.06185
0.915616	3.06316
0.916115	3.06374
0.916614	3.06371
0.917114	3.06347
0.917613	3.06279
0.918112	3.06076
0.918612	3.05903
0.919111	3.05784
0.91961	3.05828
0.92011	3.05684
0.920609	3.05499
0.921108	3.05344
0.921608	3.05218
0.922107	3.0517
0.922606	3.05155
0.923106	3.05186
0.923605	3.05102
0.924104	3.05074
0.924604	3.05048
0.925103	3.04966
0.925602	3.04902
0.926102	3.04802
0.926601	3.04678
0.9271	3.04553
0.9276	3.04378
0.928099	3.0416
0.928598	3.04036
0.929098	3.03945
0.929597	3.03822
0.930096	3.03739
0.930596	3.03675
0.931095	3.03665
0.931594	3.03663
0.932094	3.03652
0.932593	3.03679
0.933092	3.0357
0.933592	3.03489
0.934091	3.03389
0.93459	3.03338
0.93509	3.03363
0.935589	3.03312
0.936088	3.03177
0.936588	3.02983
0.937087	3.0291
0.937586	3.02883
0.938086	3.02829
0.938585	3.02846
0.939084	3.02981
0.939584	3.03171
0.940083	3.03349
0.940582	3.03466
0.941082	3.03567
0.941581	3.03573
0.94208	3.03453
0.94258	3.03318
0.943079	3.03381
0.943578	3.0335
0.944078	3.03243
0.944577	3.03124
0.945076	3.03013
0.945576	3.03091
0.946075	3.03166
0.946575	3.0313
0.947074	3.03321
0.947573	3.03261
0.948072	3.03375
0.948572	3.03447
0.949071	3.03566
0.949571	3.03554
0.95007	3.03392
0.950569	3.03358
0.951069	3.03363
0.951568	3.03302
0.952067	3.03193
0.952567	3.02912
0.953066	3.02646
0.953565	3.02415
0.954065	3.02253
0.954564	3.0225
0.955063	3.02219
0.955563	3.02133
0.956062	3.02203
0.956561	3.02275
0.957061	3.02238
0.95756	3.02118
0.958059	3.02046
0.958559	3.01907
0.959058	3.01974
0.959557	3.01852
0.960057	3.01814
0.960556	3.01818
0.961055	3.01956
0.961555	3.01943
0.962054	3.01909
0.962553	3.01901
0.963053	3.01775
0.963552	3.01784
0.964051	3.01807
0.964551	3.01645
0.96505	3.01633
0.965549	3.01777
0.966049	3.01836
0.966548	3.01855
0.967047	3.01867
0.967547	3.01911
0.968046	3.018
0.968545	3.01784
0.969045	3.01782
0.969544	3.01791
0.970043	3.01693
0.970543	3.01652
0.971042	3.01653
0.971541	3.01679
0.972041	3.01682
0.97254	3.01628
0.973039	3.01293
0.973539	3.01022
0.974038	3.00975
0.974537	3.01061
0.975037	3.01128
0.975536	3.01196
0.976035	3.01173
0.976535	3.01003
0.977034	3.01053
0.977533	3.01024
0.978033	3.0071
0.978532	3.00524
0.979031	3.00395
0.979531	3.00468
0.98003	3.00376
0.980529	3.0022
0.981029	3.00062
0.981528	2.99822
0.982027	2.99811
0.982527	2.99789
0.983026	2.99665
0.983526	2.99596
0.984025	2.99463
0.984524	2.9941
0.985023	2.99499
0.985523	2.99715
0.986022	2.99755
0.986522	2.99748
0.987021	2.99734
0.98752	2.99852
0.98802	3.00008
0.988519	2.99959
0.989018	2.99939
0.989518	2.99857
0.990017	2.99941
0.990516	3.00151
0.991016	3.00275
0.991515	3.0033
[truncated: 234,893+ more rows]

## Sheet: Figure 4c
Figure 4c	Normalized transport activities of GLUT4 variants in the liposome-based counterflow assay.
	Liposome	GLUT4 WT	R169A	R228A	R416A	F476A
Uptake of [3H]D-Glucose (Percentage of GLUT4 WT)	7.50548	108.923	31.6325	71.2551	62.7176	46.2681
	6.33275	97.8839	31.5855	50.1303	84.0301	47.8787
	2.95528	93.193	14.5419	54.446	92.161	43.6881

## Sheet: Supplementary Figure 2a
Supplementary Figure 2a	SEC purification of the human GLUT4 in the presence of 0.02% (w/v) DDM plus 0.002% (w/v) CHS.
Elution volume (ml)	UV absorbance (mAU)
0.000285	2.28916
0.000785	2.28885
0.001284	2.28809
0.001783	2.28871
0.002283	2.28778
0.002782	2.28655
0.003281	2.28631
0.003781	2.28464
0.00428	2.28198
0.004779	2.28142
0.005279	2.28165
0.005778	2.28247
0.006277	2.28279
0.006777	2.28279
0.007276	2.28226
0.007775	2.282
0.008275	2.28093
0.008774	2.28066
0.009273	2.28071
0.009773	2.28103
0.010272	2.28013
0.010771	2.27949
0.011271	2.27892
0.01177	2.27837
0.012269	2.27779
0.012769	2.27669
0.013268	2.27726
0.013767	2.27711
0.014267	2.27548
0.014766	2.27576
0.015265	2.27557
0.015765	2.27487
0.016264	2.27608
0.016763	2.2782
0.017263	2.27857
0.017762	2.27908
0.018261	2.27886
0.018761	2.27872
0.01926	2.27999
0.019759	2.28186
0.020259	2.2823
0.020758	2.28282
0.021257	2.28435
0.021757	2.2849
0.022256	2.28733
0.022755	2.29035
0.023255	2.29326
0.023754	2.29421
0.024253	2.29582
0.024753	2.29591
0.025252	2.2982
0.025751	2.29824
0.026251	2.29929
0.02675	2.30075
0.027249	2.30111
0.027749	2.30219
0.028248	2.30495
0.028747	2.30681
0.029247	2.30915
0.029746	2.31057
0.030245	2.31342
0.030745	2.3166
0.031244	2.31799
0.031743	2.3172
0.032243	2.31767
0.032742	2.31959
0.033241	2.32112
0.033741	2.32174
0.03424	2.32267
0.034739	2.32488
0.035239	2.32612
0.035738	2.32661
0.036238	2.32663
0.036737	2.32815
0.037236	2.32837
0.037736	2.32909
0.038235	2.3287
0.038734	2.32957
0.039234	2.33064
0.039733	2.32925
0.040232	2.32708
0.040732	2.32605
0.041231	2.32546
0.04173	2.32511
0.04223	2.32297
0.042729	2.32116
0.043228	2.3189
0.043728	2.31686
0.044227	2.31668
0.044726	2.31694
0.045226	2.31432
0.045725	2.3116
0.046224	2.31031
0.046724	2.30839
0.047223	2.30411
0.047722	2.30051
0.048222	2.29845
0.048721	2.29745
0.04922	2.29551
0.04972	2.29391
0.050219	2.29085
0.050718	2.28947
0.051218	2.28875
0.051717	2.2859
0.052216	2.28565
0.052716	2.28618
0.053215	2.28413
0.053714	2.28159
0.054214	2.27858
0.054713	2.2782
0.055212	2.2776
0.055712	2.27532
0.056211	2.27494
0.05671	2.27336
0.05721	2.27092
0.057709	2.27045
0.058208	2.27042
0.058708	2.26999
0.059207	2.26974
0.059706	2.26994
0.060206	2.27008
0.060705	2.27029
0.061204	2.26952
0.061704	2.26868
0.062203	2.26712
0.062702	2.267
0.063202	2.26681
0.063701	2.2653
0.0642	2.26515
0.0647	2.26423
0.065199	2.26439
0.065698	2.2649
0.066198	2.26411
0.066697	2.26528
0.067196	2.26353
0.067696	2.2608
0.068195	2.26004
0.068694	2.2587
0.069194	2.25736
0.069693	2.25648
0.070192	2.25586
0.070692	2.25638
0.071191	2.25654
0.07169	2.2566
0.07219	2.2565
0.072689	2.25811
0.073188	2.26048
0.073688	2.26265
0.074187	2.26621
0.074686	2.27113
0.075186	2.27709
0.075685	2.28371
0.076184	2.29063
0.076684	2.29932
0.077183	2.30966
0.077682	2.31895
0.078182	2.33095
0.078681	2.34563
0.07918	2.35838
0.07968	2.37361
0.080179	2.39126
0.080678	2.40705
0.081178	2.42426
0.081677	2.44379
0.082176	2.46339
0.082676	2.48237
0.083175	2.50192
0.083674	2.52191
0.084174	2.5417
0.084673	2.56305
0.085172	2.58227
0.085672	2.6011
0.086171	2.62229
0.08667	2.64283
0.08717	2.66448
0.087669	2.68344
0.088168	2.69972
0.088668	2.71702
0.089167	2.73574
0.089666	2.7544
0.090166	2.77312
0.090665	2.79019
0.091164	2.80566
0.091664	2.82277
0.092163	2.84162
0.092662	2.85752
0.093162	2.87637
0.093661	2.89553
0.09416	2.91606
0.09466	2.94016
0.095159	2.96739
0.095658	2.9944
0.096158	3.02493
0.096657	3.05905
0.097156	3.09545
0.097656	3.13594
0.098155	3.18054
0.098654	3.22815
0.099154	3.2813
0.099653	3.34045
0.100152	3.40671
0.100652	3.48032
0.101151	3.56051
0.10165	3.6454
0.10215	3.73428
0.102649	3.82911
0.103148	3.93085
0.103648	4.03787
0.104147	4.15061
0.104646	4.27081
0.105146	4.39472
0.105645	4.52467
0.106144	4.66074
0.106644	4.8008
0.107143	4.94249
0.107642	5.08584
0.108142	5.23366
0.108641	5.38289
0.10914	5.53073
0.10964	5.67928
0.110139	5.82934
0.110638	5.97777
0.111138	6.12444
0.111637	6.26942
0.112136	6.41113
0.112636	6.54644
0.113135	6.67852
0.113634	6.80569
0.114134	6.92605
0.114633	7.04325
0.115132	7.15529
0.115632	7.261
0.116131	7.36097
0.11663	7.4537
0.11713	7.53926
0.117629	7.62018
0.118128	7.69509
0.118628	7.76173
0.119127	7.82054
0.119626	7.87301
0.120126	7.92051
0.120625	7.96476
0.121124	8.00573
0.121624	8.04316
0.122123	8.07504
0.122622	8.09988
0.123122	8.12061
0.123621	8.13912
0.12412	8.15329
0.12462	8.16555
0.125119	8.17586
0.125618	8.18121
0.126118	8.1848
0.126617	8.18511
0.127116	8.18321
0.127616	8.18147
0.128115	8.17922
0.128614	8.17509
0.129114	8.16948
0.129613	8.16466
0.130112	8.1588
0.130612	8.15159
0.131111	8.14502
0.13161	8.13939
0.13211	8.13552
0.132609	8.13133
0.133108	8.12389
0.133608	8.11541
0.134107	8.10827
0.134606	8.10342
0.135106	8.10214
0.135605	8.1031
0.136104	8.105
0.136604	8.10661
0.137103	8.10852
0.137602	8.11366
0.138102	8.12163
0.138601	8.13054
0.1391	8.14077
0.1396	8.15463
0.140099	8.17162
0.140598	8.1906
0.141098	8.21245
0.141597	8.23951
0.142096	8.26667
0.142596	8.29539
0.143095	8.32757
0.143594	8.36163
0.144094	8.39863
0.144593	8.43582
0.145092	8.47381
0.145592	8.51897
0.146091	8.56581
0.14659	8.61334
0.14709	8.66468
0.147589	8.71781
0.148088	8.77556
0.148588	8.8319
0.149087	8.89215
0.149586	8.95672
0.150086	9.02026
0.150585	9.08587
0.151084	9.15024
0.151584	9.21934
0.152083	9.2868
0.152582	9.35618
0.153082	9.42772
0.153581	9.49831
0.154081	9.56718
0.15458	9.63837
0.155079	9.71104
0.155579	9.78427
0.156078	9.8565
0.156577	9.93076
0.157077	10.0047
0.157576	10.0775
0.158075	10.1499
0.158575	10.2246
0.159074	10.2984
0.159573	10.3741
0.160073	10.4492
0.160572	10.5208
0.161071	10.5909
0.161571	10.6586
0.16207	10.7241
0.162569	10.7893
0.163069	10.8516
0.163568	10.914
0.164067	10.974
0.164567	11.034
0.165066	11.0888
0.165565	11.14
0.166065	11.1925
0.166564	11.2454
0.167063	11.2987
0.167563	11.3494
0.168062	11.3976
0.168561	11.4451
0.169061	11.4899
0.16956	11.5322
0.170059	11.574
0.170559	11.6131
0.171058	11.6498
0.171557	11.6838
0.172057	11.7137
0.172556	11.7416
0.173055	11.7668
0.173555	11.7921
0.174054	11.817
0.174553	11.8406
0.175053	11.8636
0.175552	11.8858
0.176051	11.9072
0.176551	11.9241
0.17705	11.9381
0.177549	11.9515
0.178049	11.9646
0.178548	11.9758
0.179047	11.9849
0.179547	11.9901
0.180046	11.9968
0.180545	12.0047
0.181045	12.0118
0.181544	12.0173
0.182043	12.0217
0.182543	12.0243
0.183042	12.0251
0.183541	12.0256
0.184041	12.025
0.18454	12.0234
0.185039	12.0206
0.185539	12.0187
0.186038	12.0151
0.186537	12.0082
0.187037	12.0012
0.187536	11.9945
0.188035	11.9872
0.188535	11.9799
0.189034	11.9733
0.189533	11.9665
0.190033	11.9606
0.190532	11.9549
0.191031	11.9477
0.191531	11.9388
0.19203	11.9302
0.192529	11.9197
0.193029	11.9074
0.193528	11.8921
0.194027	11.8777
0.194527	11.8648
0.195026	11.8504
0.195525	11.8367
0.196025	11.8219
0.196524	11.8074
0.197023	11.7925
0.197523	11.7773
0.198022	11.7629
0.198521	11.7465
0.199021	11.732
0.19952	11.7184
0.200019	11.6998
0.200519	11.6824
0.201018	11.6621
0.201517	11.6426
0.202017	11.6241
0.202516	11.6069
0.203015	11.5851
0.203515	11.5634
0.204014	11.5419
0.204513	11.52
0.205013	11.5008
0.205512	11.479
0.206011	11.4585
0.206511	11.4361
0.20701	11.4129
0.207509	11.3895
0.208009	11.3648
0.208508	11.3363
0.209007	11.3069
0.209507	11.2748
0.210006	11.2434
0.210505	11.2088
0.211005	11.178
0.211504	11.146
0.212003	11.1102
0.212503	11.0764
0.213002	11.0402
0.213501	11.0044
0.214001	10.9671
0.2145	10.9305
0.214999	10.8917
0.215499	10.8527
0.215998	10.8138
0.216497	10.7765
0.216997	10.7377
0.217496	10.6965
0.217995	10.6548
0.218495	10.6105
0.218994	10.567
0.219493	10.523
0.219993	10.4767
0.220492	10.431
0.220991	10.3886
0.221491	10.3455
0.22199	10.3037
0.222489	10.2604
0.222989	10.2167
0.223488	10.1725
0.223987	10.126
0.224487	10.0826
0.224986	10.0379
0.225485	9.99564
0.225985	9.95178
0.226484	9.90581
0.226983	9.8589
0.227483	9.81206
0.227982	9.7683
0.228481	9.72255
0.228981	9.67844
0.22948	9.63384
0.229979	9.58756
0.230479	9.54512
0.230978	9.50479
0.231477	9.46588
0.231977	9.42654
0.232476	9.39063
0.232975	9.35245
0.233475	9.31358
0.233974	9.27446
0.234473	9.23533
0.234973	9.19815
0.235472	9.16062
0.235971	9.12225
0.236471	9.08606
0.23697	9.04816
0.237469	9.0103
0.237969	8.97157
0.238468	8.93464
0.238967	8.89946
0.239467	8.86545
0.239966	8.83129
0.240465	8.79591
0.240965	8.76099
0.241464	8.72528
0.241963	8.69243
0.242463	8.65903
0.242962	8.62424
0.243461	8.58791
0.243961	8.54974
0.24446	8.51504
0.244959	8.48099
0.245459	8.44913
0.245958	8.41926
0.246457	8.38783
0.246957	8.3548
0.247456	8.31945
0.247955	8.28518
0.248455	8.25084
0.248954	8.21597
0.249453	8.18284
0.249953	8.14912
0.250452	8.11495
0.250951	8.08386
0.251451	8.05199
0.25195	8.0199
0.252449	7.9907
0.252949	7.95938
0.253448	7.92964
0.253947	7.90131
0.254447	7.87069
0.254946	7.84026
0.255445	7.80872
0.255945	7.77759
0.256444	7.74826
0.256943	7.71795
0.257443	7.68738
0.257942	7.65761
0.258441	7.62649
0.258941	7.59757
0.25944	7.56891
0.259939	7.54289
0.260439	7.51793
0.260938	7.49071
0.261438	7.46462
0.261937	7.43859
0.262436	7.41632
0.262935	7.39092
0.263435	7.36493
0.263934	7.33896
0.264434	7.31212
0.264933	7.28517
0.265432	7.25995
0.265932	7.23363
0.266431	7.20549
0.26693	7.17856
0.26743	7.15179
0.267929	7.12633
0.268428	7.1009
0.268928	7.07427
0.269427	7.04613
0.269926	7.02045
0.270426	6.99454
0.270925	6.97006
0.271424	6.94119
0.271924	6.91587
0.272423	6.887
0.272922	6.85651
0.273422	6.82898
0.273921	6.80036
0.27442	6.77304
0.27492	6.7445
0.275419	6.71927
0.275918	6.69286
0.276418	6.66663
0.276917	6.64208
0.277416	6.61616
0.277916	6.59181
0.278415	6.56859
0.278914	6.54582
0.279414	6.52259
0.279913	6.49754
0.280412	6.47414
0.280912	6.44914
0.281411	6.42767
0.28191	6.40655
0.28241	6.38272
0.282909	6.36196
0.283408	6.3403
0.283908	6.32087
0.284407	6.30008
0.284906	6.27968
0.285406	6.25913
0.285905	6.23788
0.286404	6.21855
0.286904	6.1961
0.287403	6.17441
0.287902	6.15349
0.288402	6.13074
0.288901	6.11222
0.2894	6.08893
0.2899	6.06634
0.290399	6.04495
0.290898	6.02264
0.291398	6.00064
0.291897	5.97823
0.292396	5.95835
0.292896	5.93753
0.293395	5.91884
0.293894	5.89692
0.294394	5.87564
0.294893	5.85709
0.295392	5.83487
0.295892	5.81658
0.296391	5.79619
0.29689	5.77481
0.29739	5.7557
0.297889	5.73651
0.298388	5.72027
0.298888	5.70211
0.299387	5.68692
0.299886	5.67038
0.300386	5.65242
0.300885	5.63554
0.301384	5.61763
0.301884	5.59964
0.302383	5.5823
0.302882	5.56308
0.303382	5.54415
0.303881	5.5267
0.30438	5.50872
0.30488	5.49165
0.305379	5.47565
0.305878	5.45811
0.306378	5.44059
0.306877	5.42465
0.307376	5.40679
0.307876	5.38926
0.308375	5.37155
0.308874	5.35473
0.309374	5.33824
0.309873	5.32062
0.310372	5.30482
0.310872	5.28894
0.311371	5.27481
0.31187	5.2598
0.31237	5.2455
0.312869	5.23218
0.313368	5.21785
0.313868	5.20187
0.314367	5.18669
0.314866	5.17327
0.315366	5.16112
0.315865	5.14818
0.316364	5.13421
0.316864	5.12231
0.317363	5.10906
0.317862	5.0949
0.318362	5.0812
0.318861	5.06853
0.31936	5.05521
0.31986	5.04469
0.320359	5.03368
0.320858	5.02169
0.321358	5.00943
0.321857	4.998
0.322356	4.98674
0.322856	4.97304
0.323355	4.96026
0.323854	4.9473
0.324354	4.9343
0.324853	4.92112
0.325352	4.90701
0.325852	4.89077
0.326351	4.87778
0.32685	4.86526
0.32735	4.85118
0.327849	4.83821
0.328348	4.8263
0.328848	4.81271
0.329347	4.79943
0.329846	4.78671
0.330346	4.77376
0.330845	4.76132
0.331344	4.74848
0.331844	4.73628
0.332343	4.72171
0.332842	4.70667
0.333342	4.69369
0.333841	4.68007
0.33434	4.6659
0.33484	4.65417
0.335339	4.64414
0.335838	4.6323
0.336338	4.62087
0.336837	4.61176
0.337336	4.60092
0.337836	4.59011
0.338335	4.58161
0.338834	4.57128
0.339334	4.56047
0.339833	4.55094
0.340332	4.54044
0.340832	4.5287
0.341331	4.51897
0.34183	4.50825
0.34233	4.49802
0.342829	4.49002
0.343328	4.48114
0.343828	4.47069
0.344327	4.4598
0.344826	4.45035
0.345326	4.44152
0.345825	4.43028
0.346324	4.42159
0.346824	4.4135
0.347323	4.40247
0.347822	4.39122
0.348322	4.38101
0.348821	4.37118
0.34932	4.36039
0.34982	4.34931
0.350319	4.33861
0.350818	4.32769
0.351318	4.31602
0.351817	4.30639
0.352316	4.29655
0.352816	4.28716
0.353315	4.2787
0.353814	4.27022
0.354314	4.26049
0.354813	4.25018
0.355312	4.2395
0.355812	4.22891
0.356311	4.21922
0.35681	4.20921
0.35731	4.19994
0.357809	4.19163
0.358308	4.18359
0.358808	4.17567
0.359307	4.16709
0.359806	4.15935
0.360306	4.15198
0.360805	4.14363
0.361304	4.13474
0.361804	4.12593
0.362303	4.11726
0.362802	4.10977
0.363302	4.10199
0.363801	4.09484
0.3643	4.08837
0.3648	4.08101
0.365299	4.07342
0.365798	4.06595
0.366298	4.05893
0.366797	4.05147
0.367296	4.04442
0.367796	4.03699
0.368295	4.02899
0.368794	4.02246
0.369294	4.01638
0.369793	4.00919
0.370292	4.00357
0.370792	3.99781
0.371291	3.99018
0.37179	3.98182
0.37229	3.97374
0.372789	3.96662
0.373288	3.96157
0.373788	3.95726
0.374287	3.95103
0.374786	3.94431
0.375286	3.93653
0.375785	3.92994
0.376284	3.92541
0.376784	3.92063
0.377283	3.91571
0.377782	3.91005
0.378282	3.90273
0.378781	3.89586
0.379281	3.89077
0.37978	3.88421
0.380279	3.87722
0.380778	3.87038
0.381278	3.86175
0.381777	3.85421
0.382277	3.84776
0.382776	3.84011
0.383275	3.83173
0.383775	3.82411
0.384274	3.81803
0.384773	3.81205
0.385273	3.80529
0.385772	3.79729
0.386271	3.78898
0.386771	3.78324
0.38727	3.77947
0.387769	3.77516
0.388269	3.76986
0.388768	3.76303
0.389267	3.75541
0.389767	3.74958
0.390266	3.74429
0.390765	3.73914
0.391265	3.73288
0.391764	3.72623
0.392263	3.71911
0.392763	3.71292
0.393262	3.70831
0.393761	3.70575
0.394261	3.70275
0.39476	3.69792
0.395259	3.69105
0.395759	3.68686
0.396258	3.68363
0.396757	3.67946
0.397257	3.67578
0.397756	3.67226
0.398255	3.66763
0.398755	3.66208
0.399254	3.65595
0.399753	3.65105
0.400253	3.64782
0.400752	3.64391
0.401251	3.63893
0.401751	3.63712
0.40225	3.63218
0.402749	3.62889
0.403249	3.62469
0.403748	3.62108
0.404247	3.6175
0.404747	3.61702
0.405246	3.61498
0.405745	3.61161
0.406245	3.60816
0.406744	3.60391
0.407243	3.59877
0.407743	3.59446
0.408242	3.59021
0.408741	3.58563
0.409241	3.58045
0.40974	3.57518
0.410239	3.56942
0.410739	3.56432
0.411238	3.56029
0.411737	3.55779
0.412237	3.55285
0.412736	3.54535
0.413235	3.54
0.413735	3.535
0.414234	3.52847
0.414733	3.52269
0.415233	3.51793
0.415732	3.51247
0.416231	3.50783
0.416731	3.50293
0.41723	3.49756
0.417729	3.49185
0.418229	3.48772
0.418728	3.48356
0.419227	3.47725
0.419727	3.47149
0.420226	3.46725
0.420725	3.46354
0.421225	3.45888
0.421724	3.454
0.422223	3.44967
0.422723	3.44579
0.423222	3.44135
0.423721	3.43647
0.424221	3.43148
0.42472	3.42777
0.425219	3.42497
0.425719	3.42107
0.426218	3.4178
0.426717	3.41566
0.427217	3.41199
0.427716	3.40806
0.428215	3.40417
0.428715	3.39999
0.429214	3.3968
0.429713	3.39319
0.430213	3.38897
0.430712	3.38408
0.431211	3.37998
0.431711	3.37807
0.43221	3.37507
0.432709	3.37096
0.433209	3.36769
0.433708	3.36542
0.434207	3.36342
0.434707	3.36029
0.435206	3.35745
0.435705	3.35632
0.436205	3.35431
0.436704	3.35024
0.437203	3.34782
0.437703	3.34504
0.438202	3.34095
0.438701	3.3369
0.439201	3.33221
0.4397	3.3289
0.440199	3.32511
0.440699	3.32104
0.441198	3.31769
0.441697	3.31469
0.442197	3.31235
0.442696	3.3093
0.443195	3.30573
0.443695	3.30272
0.444194	3.29982
0.444693	3.29761
0.445193	3.29526
0.445692	3.29104
0.446191	3.28691
0.446691	3.28324
0.44719	3.27964
0.447689	3.27684
0.448189	3.2739
0.448688	3.27082
0.449187	3.2679
0.449687	3.26384
0.450186	3.2604
0.450685	3.25855
0.451185	3.25864
0.451684	3.25711
0.452183	3.2546
0.452683	3.25285
0.453182	3.25013
0.453681	3.24679
0.454181	3.24207
0.45468	3.23737
0.455179	3.23548
0.455679	3.23442
0.456178	3.23179
0.456677	3.22935
0.457177	3.22705
0.457676	3.22468
0.458175	3.22328
0.458675	3.22175
0.459174	3.21997
0.459673	3.21863
0.460173	3.2166
0.460672	3.2116
0.461171	3.20817
0.461671	3.20626
0.46217	3.20409
0.462669	3.20184
0.463169	3.19896
0.463668	3.19428
0.464167	3.18939
0.464667	3.18692
0.465166	3.18349
0.465665	3.18118
0.466165	3.17985
0.466664	3.17738
0.467163	3.17476
0.467663	3.17252
0.468162	3.16814
0.468661	3.1639
0.469161	3.16019
0.46966	3.1569
0.470159	3.15277
0.470659	3.14973
0.471158	3.14542
0.471657	3.14135
0.472157	3.13818
0.472656	3.13586
0.473155	3.13423
0.473655	3.13031
0.474154	3.12641
0.474653	3.12419
0.475153	3.1215
0.475652	3.11901
0.476151	3.11521
0.476651	3.11195
0.47715	3.10914
0.477649	3.10622
0.478149	3.10388
0.478648	3.10149
0.479147	3.09945
0.479647	3.09774
0.480146	3.09641
0.480645	3.0964
0.481145	3.09446
0.481644	3.09162
0.482143	3.08971
0.482643	3.08855
0.483142	3.08688
0.483641	3.08561
0.484141	3.08392
0.48464	3.08002
0.485139	3.07594
0.485639	3.07357
0.486138	3.07236
0.486637	3.07023
0.487137	3.06686
0.487636	3.06418
0.488135	3.06383
0.488635	3.06413
0.489134	3.06351
0.489633	3.06075
0.490133	3.05807
0.490632	3.05557
0.491131	3.05333
0.491631	3.05109
0.49213	3.04886
0.492629	3.04602
0.493129	3.04352
0.493628	3.04271
0.494128	3.04151
0.494627	3.04039
0.495126	3.03933
0.495626	3.03767
0.496125	3.03584
0.496624	3.03391
0.497124	3.03319
0.497623	3.03179
0.498122	3.02935
0.498621	3.02636
0.499121	3.02365
0.49962	3.02219
0.50012	3.0206
0.500619	3.01714
0.501118	3.01288
0.501617	3.00905
0.502117	3.00591
0.502616	3.00249
0.503115	2.99916
0.503615	2.99613
0.504114	2.9928
0.504614	2.98817
0.505113	2.98343
0.505612	2.97937
0.506112	2.97672
0.506611	2.97416
0.50711	2.97093
0.507609	2.96778
0.508109	2.96496
0.508608	2.96305
0.509108	2.96091
0.509607	2.95841
0.510106	2.95659
0.510606	2.95531
0.511105	2.95422
0.511604	2.95335
0.512103	2.95162
0.512603	2.94958
0.513102	2.9479
0.513602	2.94747
0.514101	2.94516
0.5146	2.94473
0.5151	2.9445
0.515599	2.94289
0.516098	2.93995
0.516598	2.93981
0.517097	2.94063
0.517596	2.94053
0.518096	2.93981
0.518595	2.93821
0.519094	2.93789
0.519594	2.93721
0.520093	2.93351
0.520592	2.93024
0.521092	2.9287
0.521591	2.92739
0.52209	2.92699
0.52259	2.92555
0.523089	2.92358
0.523588	2.92217
0.524088	2.91966
0.524587	2.91754
0.525086	2.91492
0.525586	2.91364
0.526085	2.91124
0.526584	2.91028
0.527084	2.9075
0.527583	2.90585
0.528082	2.90581
0.528582	2.90493
0.529081	2.90176
0.52958	2.89852
0.53008	2.89831
0.530579	2.89773
0.531078	2.897
0.531578	2.89506
0.532077	2.89529
0.532576	2.89725
0.533076	2.89891
0.533575	2.89707
0.534074	2.89648
0.534574	2.89335
0.535073	2.89351
0.535572	2.89251
0.536072	2.89067
0.536571	2.88903
0.53707	2.88739
0.53757	2.88627
0.538069	2.88541
0.538568	2.88573
0.539068	2.88695
0.539567	2.88861
0.540066	2.88719
0.540566	2.88516
0.541065	2.88335
0.541564	2.88184
0.542064	2.88174
0.542563	2.8808
0.543062	2.87959
0.543562	2.87654
0.544061	2.87349
0.54456	2.86973
0.54506	2.8651
0.545559	2.86224
0.546058	2.85917
0.546558	2.85787
0.547057	2.85776
0.547556	2.85629
0.548056	2.85514
0.548555	2.85514
0.549054	2.85412
0.549554	2.85305
0.550053	2.85218
0.550552	2.85013
0.551052	2.84694
0.551551	2.84338
0.55205	2.84162
0.55255	2.84086
0.553049	2.83937
0.553548	2.83851
0.554048	2.83872
0.554547	2.83685
0.555046	2.83459
0.555546	2.83285
0.556045	2.831
0.556544	2.83063
0.557044	2.83027
0.557543	2.83018
0.558042	2.83046
0.558542	2.83057
0.559041	2.82861
0.55954	2.8277
0.56004	2.82594
0.560539	2.82391
0.561038	2.82151
0.561538	2.82039
0.562037	2.81819
0.562536	2.81479
0.563036	2.81183
0.563535	2.81031
0.564034	2.80894
0.564534	2.80773
0.565033	2.80664
0.565532	2.80619
0.566032	2.80646
0.566531	2.80416
0.56703	2.80378
0.56753	2.80185
0.568029	2.79902
0.568528	2.80025
0.569028	2.79829
0.569527	2.79526
0.570026	2.79287
0.570526	2.7919
0.571025	2.78985
0.571524	2.78776
0.572024	2.78614
0.572523	2.78596
0.573022	2.78384
0.573522	2.7838
0.574021	2.78204
0.57452	2.78213
0.57502	2.78177
0.575519	2.78153
0.576018	2.78147
0.576518	2.78037
0.577017	2.77697
0.577516	2.77563
0.578016	2.77254
0.578515	2.76948
0.579014	2.7686
0.579514	2.76935
0.580013	2.77029
0.580512	2.76926
0.581012	2.76822
0.581511	2.76711
0.58201	2.76661
0.58251	2.76617
0.583009	2.76282
0.583508	2.76196
0.584008	2.76292
0.584507	2.7606
0.585006	2.75949
0.585506	2.75783
0.586005	2.75642
0.586504	2.75625
0.587004	2.75501
0.587503	2.75439
0.588002	2.75306
0.588502	2.75177
0.589001	2.75215
0.5895	2.75175
0.59	2.75244
0.590499	2.75298
0.590998	2.75352
0.591498	2.7515
0.591997	2.74835
0.592496	2.7468
0.592996	2.74443
0.593495	2.74243
0.593994	2.74149
0.594494	2.74026
0.594993	2.73809
0.595492	2.73738
0.595992	2.73473
0.596491	2.7349
0.59699	2.7361
0.59749	2.73296
0.597989	2.73133
0.598488	2.72949
0.598988	2.72926
0.599487	2.72703
0.599986	2.72662
0.600486	2.72531
0.600985	2.72374
0.601484	2.7225
0.601984	2.7203
0.602483	2.71786
0.602982	2.71726
0.603482	2.71444
0.603981	2.71535
0.60448	2.71471
0.60498	2.7134
0.605479	2.71407
0.605978	2.71234
0.606478	2.70975
0.606977	2.70897
0.607476	2.70992
0.607976	2.70971
0.608475	2.70896
0.608974	2.70513
0.609474	2.70109
0.609973	2.70045
0.610472	2.69997
0.610972	2.6998
0.611471	2.69805
0.61197	2.69821
0.61247	2.6963
0.612969	2.69654
0.613468	2.69709
0.613968	2.69699
0.614467	2.69714
0.614967	2.69537
0.615466	2.69476
0.615965	2.69525
0.616464	2.69209
0.616964	2.69012
0.617463	2.6903
0.617962	2.68952
0.618462	2.68978
0.618961	2.68979
0.619461	2.68848
0.61996	2.68636
0.620459	2.68475
0.620959	2.68324
0.621458	2.68221
0.621957	2.68188
0.622456	2.68107
0.622956	2.68093
0.623455	2.67983
0.623955	2.6768
0.624454	2.67517
0.624953	2.67448
0.625453	2.67374
0.625952	2.67191
0.626451	2.66927
0.626951	2.66638
0.62745	2.66644
0.627949	2.66647
0.628449	2.66475
0.628948	2.66521
0.629447	2.66411
0.629947	2.66027
0.630446	2.65807
0.630945	2.65565
0.631445	2.6554
0.631944	2.65679
0.632443	2.65668
0.632943	2.65601
0.633442	2.65618
0.633941	2.65513
0.634441	2.65573
0.63494	2.65505
0.635439	2.65328
0.635939	2.65173
0.636438	2.65286
0.636937	2.65129
0.637437	2.65059
0.637936	2.64827
0.638435	2.6466
0.638935	2.64555
0.639434	2.64639
0.639933	2.64435
0.640433	2.64182
0.640932	2.64058
0.641431	2.63853
0.641931	2.63856
0.64243	2.64042
0.642929	2.64058
0.643429	2.64021
0.643928	2.63963
0.644427	2.6386
0.644927	2.63783
0.645426	2.63654
0.645925	2.6358
0.646425	2.63655
0.646924	2.63515
0.647423	2.63329
0.647923	2.63346
0.648422	2.6314
0.648921	2.62823
0.649421	2.62823
0.64992	2.62856
0.650419	2.63002
0.650919	2.63159
0.651418	2.63152
0.651917	2.63083
0.652417	2.63001
0.652916	2.62933
0.653415	2.6289
0.653915	2.62873
0.654414	2.62818
0.654913	2.62585
0.655413	2.62638
0.655912	2.62617
0.656411	2.62612
0.656911	2.62427
0.65741	2.62249
0.657909	2.62218
0.658409	2.62106
0.658908	2.61758
0.659407	2.61805
0.659907	2.61976
0.660406	2.61914
0.660905	2.62027
0.661405	2.62192
0.661904	2.62166
0.662403	2.62071
0.662903	2.61964
0.663402	2.61864
0.663901	2.61831
0.664401	2.61727
0.6649	2.61639
0.665399	2.61523
0.665899	2.61524
0.666398	2.6136
0.666897	2.61397
0.667397	2.61294
0.667896	2.61115
0.668395	2.6104
0.668895	2.61022
0.669394	2.60984
0.669893	2.61152
0.670393	2.61262
0.670892	2.61068
0.671391	2.60966
0.671891	2.60821
0.67239	2.60721
0.672889	2.60714
0.673389	2.60682
0.673888	2.60652
0.674387	2.60494
0.674887	2.60303
0.675386	2.60159
0.675885	2.59954
0.676385	2.59836
0.676884	2.59691
0.677383	2.59658
0.677883	2.59651
0.678382	2.59697
0.678881	2.59669
0.679381	2.59538
0.67988	2.59572
0.680379	2.59626
0.680879	2.59495
0.681378	2.5942
0.681877	2.59319
0.682377	2.59154
0.682876	2.58907
0.683375	2.58914
0.683875	2.59094
0.684374	2.59029
0.684873	2.58744
0.685373	2.58564
0.685872	2.58521
0.686371	2.5846
0.686871	2.58471
0.68737	2.58379
0.687869	2.58315
0.688369	2.58185
0.688868	2.58015
0.689367	2.57952
0.689867	2.57864
0.690366	2.57901
0.690865	2.57648
0.691365	2.57489
0.691864	2.57394
0.692363	2.57289
0.692863	2.57106
0.693362	2.57182
0.693861	2.57069
0.694361	2.57108
0.69486	2.57094
0.695359	2.57096
0.695859	2.56965
0.696358	2.56929
0.696857	2.56854
0.697357	2.56831
0.697856	2.56742
0.698355	2.56706
0.698855	2.56653
0.699354	2.56508
0.699853	2.56436
0.700353	2.56485
0.700852	2.56556
0.701351	2.56724
0.701851	2.56865
0.70235	2.56756
0.702849	2.56594
0.703349	2.56674
0.703848	2.56672
0.704347	2.56561
0.704847	2.56537
0.705346	2.5646
0.705845	2.5642
0.706345	2.56305
0.706844	2.55998
0.707343	2.55894
0.707843	2.55778
0.708342	2.55775
0.708841	2.55633
0.709341	2.55522
0.70984	2.55735
0.710339	2.55733
0.710839	2.55763
0.711338	2.55712
0.711837	2.55655
0.712337	2.55861
0.712836	2.55486
0.713335	2.55344
0.713835	2.55221
0.714334	2.54913
0.714833	2.54907
0.715333	2.5492
0.715832	2.54707
0.716331	2.54717
0.716831	2.54698
0.71733	2.54635
0.717829	2.54621
0.718329	2.54531
0.718828	2.54443
0.719327	2.54708
0.719827	2.54611
0.720326	2.54744
0.720825	2.54737
0.721325	2.54783
0.721824	2.54785
0.722323	2.54678
0.722823	2.54697
0.723322	2.54462
0.723821	2.54345
0.724321	2.54427
0.72482	2.54325
0.725319	2.54524
0.725819	2.54491
0.726318	2.5433
0.726817	2.5427
0.727317	2.5423
0.727816	2.54161
0.728315	2.5413
0.728815	2.54121
0.729314	2.54119
0.729813	2.54068
0.730313	2.53971
0.730812	2.53818
0.731312	2.5362
0.731811	2.53376
0.73231	2.53298
0.732809	2.53302
0.733309	2.53286
0.733808	2.5327
0.734307	2.53172
0.734807	2.53115
0.735306	2.5298
0.735806	2.52847
0.736305	2.52635
0.736804	2.52378
0.737303	2.52155
0.737803	2.52053
0.738302	2.51975
0.738801	2.51759
0.739301	2.51738
0.7398	2.51886
0.7403	2.51936
0.740799	2.51847
0.741298	2.51645
0.741798	2.51472
0.742297	2.51243
0.742796	2.51063
0.743295	2.5104
0.743795	2.50983
0.744294	2.5105
0.744794	2.51004
0.745293	2.5068
0.745792	2.50455
0.746292	2.50329
0.746791	2.50298
0.74729	2.50157
0.74779	2.50149
0.748289	2.5014
0.748788	2.50289
0.749288	2.50378
0.749787	2.50372
0.750286	2.50137
0.750786	2.50147
0.751285	2.5035
0.751784	2.50353
0.752284	2.50047
0.752783	2.49746
0.753282	2.49595
0.753782	2.49587
0.754281	2.49551
0.75478	2.49661
0.75528	2.49716
0.755779	2.49647
0.756278	2.49752
0.756778	2.4956
0.757277	2.49397
0.757776	2.49473
0.758276	2.49331
0.758775	2.49192
0.759274	2.49131
0.759774	2.49116
0.760273	2.49037
0.760772	2.48914
0.761272	2.48776
0.761771	2.4884
0.76227	2.48807
0.76277	2.48877
0.763269	2.48745
0.763768	2.48659
0.764268	2.48606
0.764767	2.4862
0.765266	2.48668
0.765766	2.48543
0.766265	2.4845
0.766764	2.48525
0.767264	2.48501
0.767763	2.48482
0.768262	2.48393
0.768762	2.48332
0.769261	2.48435
0.76976	2.48485
0.77026	2.48398
0.770759	2.48403
0.771258	2.48331
0.771758	2.48174
0.772257	2.4804
0.772756	2.48038
0.773256	2.47966
0.773755	2.47902
0.774254	2.47546
0.774754	2.47423
0.775253	2.47443
0.775752	2.47534
0.776252	2.47337
0.776751	2.47267
0.77725	2.47181
0.77775	2.4706
0.778249	2.47154
0.778748	2.47153
0.779248	2.4702
0.779747	2.4705
0.780246	2.47039
0.780746	2.47046
0.781245	2.47051
0.781744	2.46857
0.782244	2.467
0.782743	2.46684
0.783242	2.46659
0.783742	2.46611
0.784241	2.46675
0.78474	2.46694
0.78524	2.46546
0.785739	2.46509
0.786238	2.46619
0.786738	2.46726
0.787237	2.46819
0.787736	2.46872
0.788236	2.46743
0.788735	2.46547
0.789234	2.46427
0.789734	2.46222
0.790233	2.46135
0.790732	2.46049
0.791232	2.46054
0.791731	2.46088
0.79223	2.45998
0.79273	2.45755
0.793229	2.45587
0.793728	2.45487
0.794228	2.45526
0.794727	2.45577
0.795226	2.45553
0.795726	2.45616
0.796225	2.45589
0.796724	2.4553
0.797224	2.45542
0.797723	2.45581
0.798222	2.45577
0.798722	2.45528
0.799221	2.45454
0.79972	2.45353
0.80022	2.4513
0.800719	2.45071
0.801218	2.45191
0.801718	2.45305
0.802217	2.45423
0.802716	2.45511
0.803216	2.45587
0.803715	2.4563
0.804214	2.45691
0.804714	2.45767
0.805213	2.45804
0.805712	2.45759
0.806212	2.45859
0.806711	2.45796
0.80721	2.45546
0.80771	2.45346
0.808209	2.45187
0.808708	2.45147
0.809208	2.45002
0.809707	2.44734
0.810206	2.44542
0.810706	2.44407
0.811205	2.44239
0.811704	2.44056
0.812204	2.43954
0.812703	2.43983
0.813202	2.43956
0.813702	2.4379
0.814201	2.43648
0.8147	2.43614
0.8152	2.43598
0.815699	2.43461
0.816198	2.43306
0.816698	2.43169
0.817197	2.43128
0.817696	2.43126
0.818196	2.43109
0.818695	2.42993
0.819194	2.42986
0.819694	2.43111
0.820193	2.43056
0.820692	2.42977
0.821192	2.42939
0.821691	2.42987
0.82219	2.43209
0.82269	2.43326
0.823189	2.43343
0.823688	2.43321
0.824188	2.43445
0.824687	2.43542
0.825186	2.43478
0.825686	2.43455
0.826185	2.43531
0.826684	2.43582
0.827184	2.43652
0.827683	2.43696
0.828182	2.43808
0.828682	2.43716
0.829181	2.43675
0.82968	2.43588
0.83018	2.4356
0.830679	2.43491
0.831178	2.43343
0.831678	2.43276
0.832177	2.43188
0.832676	2.43192
0.833176	2.43182
0.833675	2.43192
0.834174	2.43272
0.834674	2.43166
0.835173	2.43048
0.835672	2.43022
0.836172	2.43002
0.836671	2.43085
0.83717	2.429
0.83767	2.42734
0.838169	2.42653
0.838668	2.42636
0.839168	2.42612
0.839667	2.4251
0.840166	2.42217
0.840666	2.42129
0.841165	2.42066
0.841664	2.42096
0.842164	2.41869
0.842663	2.41532
0.843162	2.41431
0.843662	2.41497
0.844161	2.41388
0.84466	2.41297
0.84516	2.41356
0.845659	2.41318
0.846159	2.41107
0.846658	2.40873
0.847157	2.40792
0.847656	2.40768
0.848156	2.40719
0.848655	2.40504
0.849154	2.4026
0.849654	2.40123
0.850153	2.40159
0.850653	2.40309
0.851152	2.40218
0.851651	2.40086
0.85215	2.40098
0.85265	2.40182
0.853149	2.40197
0.853648	2.40163
0.854148	2.40179
0.854647	2.40203
0.855147	2.40388
0.855646	2.40466
0.856145	2.40329
0.856645	2.40323
0.857144	2.40381
0.857643	2.40386
0.858142	2.40413
0.858642	2.40438
0.859141	2.40395
0.859641	2.40289
0.86014	2.40177
0.860639	2.40153
0.861139	2.40133
0.861638	2.40131
0.862137	2.40326
0.862637	2.4037
0.863136	2.40087
0.863635	2.39989
0.864135	2.3992
0.864634	2.39838
0.865133	2.39808
0.865633	2.39781
0.866132	2.39875
0.866631	2.3989
0.867131	2.39914
0.86763	2.39993
0.868129	2.40007
0.868629	2.40061
0.869128	2.40109
0.869627	2.40029
0.870127	2.39839
0.870626	2.39703
0.871125	2.39737
0.871625	2.39794
0.872124	2.39832
0.872623	2.39769
0.873123	2.39732
0.873622	2.39931
0.874121	2.40087
0.874621	2.39911
0.87512	2.39809
0.875619	2.39855
0.876119	2.39779
0.876618	2.39748
0.877117	2.39781
0.877617	2.39819
0.878116	2.39702
0.878615	2.39431
0.879115	2.39203
0.879614	2.39227
0.880113	2.39222
0.880613	2.3903
0.881112	2.38901
0.881611	2.38735
0.882111	2.38591
0.88261	2.38487
0.883109	2.38462
0.883609	2.38375
0.884108	2.38247
0.884607	2.38211
0.885107	2.3813
0.885606	2.38081
0.886105	2.3798
0.886605	2.37876
0.887104	2.37938
0.887603	2.37945
0.888103	2.37793
0.888602	2.37918
0.889101	2.37963
0.889601	2.37996
0.8901	2.37844
0.890599	2.37833
0.891099	2.3778
0.891598	2.37681
0.892097	2.37974
0.892597	2.37787
0.893096	2.37857
0.893595	2.37895
0.894095	2.37879
0.894594	2.37913
0.895093	2.37903
0.895593	2.37928
0.896092	2.38015
0.896591	2.38054
0.897091	2.38126
0.89759	2.38179
0.898089	2.38298
0.898589	2.38269
0.899088	2.38266
0.899587	2.38137
0.900087	2.38156
0.900586	2.38327
0.901085	2.3833
0.901585	2.38177
0.902084	2.37939
0.902583	2.37753
0.903083	2.37662
0.903582	2.3782
0.904081	2.37902
0.904581	2.37522
0.90508	2.37285
0.905579	2.37155
0.906079	2.37064
0.906578	2.37063
0.907077	2.36879
0.907577	2.36842
0.908076	2.36941
0.908575	2.3674
0.909075	2.36686
0.909574	2.36713
0.910073	2.36874
0.910573	2.3692
0.911072	2.36882
0.911571	2.36873
0.912071	2.37042
0.91257	2.36883
0.913069	2.36737
0.913569	2.36693
0.914068	2.36804
0.914567	2.36894
0.915067	2.37074
0.915566	2.37005
0.916065	2.36866
0.916565	2.36885
0.917064	2.37176
0.917563	2.3735
0.918063	2.37377
0.918562	2.37408
0.919061	2.37432
0.919561	2.37614
0.92006	2.37567
0.920559	2.37399
0.921059	2.37536
0.921558	2.37712
0.922057	2.37622
0.922557	2.37272
0.923056	2.37019
0.923555	2.36959
0.924055	2.36823
0.924554	2.36541
0.925053	2.36493
0.925553	2.36337
0.926052	2.36176
0.926551	2.36105
0.927051	2.36102
0.92755	2.36029
0.928049	2.36045
0.928549	2.36135
0.929048	2.36133
0.929547	2.3599
0.930047	2.3587
0.930546	2.35813
0.931045	2.35768
0.931545	2.35626
0.932044	2.35561
0.932543	2.35652
0.933043	2.35716
0.933542	2.35496
0.934041	2.35301
0.934541	2.35232
0.93504	2.35352
0.935539	2.35442
0.936039	2.35371
0.936538	2.35383
0.937037	2.35507
0.937537	2.35501
0.938036	2.35513
0.938535	2.35547
0.939035	2.35479
0.939534	2.35367
0.940033	2.35271
0.940533	2.35148
0.941032	2.35071
0.941531	2.35038
0.942031	2.35057
0.94253	2.35053
0.943029	2.35084
0.943529	2.35051
0.944028	2.35154
0.944527	2.35129
0.945027	2.35235
0.945526	2.35104
0.946025	2.35248
0.946525	2.35119
0.947024	2.34902
0.947523	2.34956
0.948023	2.34945
0.948522	2.34907
0.949021	2.34953
0.949521	2.34581
0.95002	2.34655
0.950519	2.34761
0.951019	2.34917
0.951518	2.35098
0.952017	2.35111
0.952517	2.35183
0.953016	2.35359
0.953515	2.35284
0.954015	2.35123
0.954514	2.34888
0.955013	2.34734
0.955513	2.34781
0.956012	2.34576
0.956511	2.34578
0.957011	2.34637
0.95751	2.34594
0.958009	2.34788
0.958509	2.34519
0.959008	2.34611
0.959507	2.3481
0.960007	2.3461
0.960506	2.34454
0.961005	2.34555
0.961505	2.34536
0.962004	2.34834
0.962503	2.34771
0.963003	2.34706
0.963502	2.34482
0.964001	2.34409
0.964501	2.34334
0.965	2.34247
0.965499	2.34211
0.965999	2.34226
0.966498	2.34225
0.966998	2.34131
0.967497	2.34116
0.967996	2.34021
0.968495	2.34105
0.968995	2.33944
0.969494	2.33926
0.969994	2.33885
0.970493	2.33658
0.970992	2.33713
0.971492	2.33679
0.971991	2.33605
0.97249	2.33494
0.972989	2.33382
0.973489	2.33109
0.973988	2.33047
0.974488	2.32917
0.974987	2.32899
0.975486	2.32897
0.975986	2.32799
0.976485	2.32742
0.976984	2.32773
0.977484	2.32683
0.977983	2.32579
0.978482	2.32493
0.978982	2.32579
0.979481	2.32576
0.97998	2.32621
0.98048	2.32597
0.980979	2.3265
0.981478	2.32736
0.981978	2.32681
0.982477	2.3257
0.982976	2.32547
0.983476	2.32658
0.983975	2.32462
0.984474	2.32451
0.984974	2.32536
0.985473	2.32689
0.985972	2.3295
0.986472	2.32895
0.986971	2.3288
0.98747	2.32841
0.98797	2.32926
0.988469	2.32928
0.988968	2.32757
0.989468	2.32768
0.989967	2.32783
0.990466	2.32934
0.990966	2.32916
0.991465	2.32854
0.991964	2.32796
0.992464	2.32643
0.992963	2.32502
0.993462	2.32405
0.993962	2.32309
0.994461	2.32261
0.99496	2.32237
0.99546	2.3243
0.995959	2.32248
0.996458	2.32358
0.996958	2.32295
0.997457	2.32229
[truncated: 45,508 more rows]

## Sheet: Supplementary Figure 2b
Supplementary Figure 2b	The kinetic parameters of GLUT4 for the transport of D-glucose.
D-glucose (mM)	D-glucose uptake (nmol/mg/min)
16	2383.02	2551.63	2596.59
8	2746.54	2881.43	2120.79
4	1494.19	1674.05	1702.16
2	927.058	879.276	832.9
1	284.174	335.48	443.949
0.5	190.311	228.632	223.71
0.25	101.512	116.114	112.243
0.125	57.0986	55.865	41.2966

## Sheet: Supplementary Figure 2c
Supplementary Figure 2c	IC50 of the cytochalasin B for inhibition of GLUT4 transport.
Log[CCB] (μM)	Relative glucose uptake (100%)
1.95424	-0.0130016	-0.0243255	0.0436181
1.47712	0.0599749	0.110304	0.104012
1	0.21851	0.266322	0.185796
0.522835	0.518385	0.559906	0.537258
0.0457141	0.801902	0.649239	0.834616
-0.431446	0.918916	0.979311	1.20621
-0.910095	0.989376	0.939048	1.04264
-1.38722	1.06613	0.963793	0.970084
